# Supplementary material for: Integrative single‐cell analysis uncovers distinct tumour microenvironment ecotypes and immune evasion across skin cancers
Source: Clin Transl Med. 2026 Feb 4;16(2):e70611. doi: 10.1002/ctm2.70611 (PMC12869349; doi:10.1002/ctm2.70611)
Supplement: Supplementary file 2 — Supporting Information [file CTM2-16-e70611-s008.xlsx]

## Sheet: Table S1.
Table S1. Collection of single-cell RNA sequencing datasets.
CancerType	Dataset	Donor.Number	Sample.Number	Tech	Cell.Number	Database and ID
Acral Melanoma	Inhouse_AM	15	21	BD Rhapsody, Singleron	61230	NGDC: PRJCA018695
Basal Cell Carcinoma	Inhouse_BCC	6	9	BD Rhapsody, Singleron	18848	NGDC: PRJCA012942
Cutaneous Melanoma	Inhouse_CM	8	14	BD Rhapsody, 10x, Singleron	36282	NGDC: PRJCA030492; NGDC: PRJCA018695
Cutaneous Squamous Cell Carcinoma	Inhouse_SCC	4	7	BD Rhapsody, Singleron	6944	NGDC: PRJCA025225
Basal Cell Carcinoma, Cutaneous Squamous Cell Carcinoma	GSE123813	14	15	10x 5'	27861	GEO: GSE123813
Basal Cell Carcinoma	GSE141526	6	6	10x 3'	39179	GEO: GSE141526
Cutaneous Squamous Cell Carcinoma	GSE144236	10	20	10x 3'	34721	GEO: GSE144236
Basal cell carcinoma	GSE181907	2	5	10x 3'	19955	GEO: GSE181907
Acral Melanoma	GSE189889	5	5	10x 5'	14741	GEO: GSE189889
sum		70	102		259761
*NGDC, National Genomics DataCenter (https://ngdc.cncb.ac.cn/?lang=en); GEO, Gene Expression Omnibus (https://www.ncbi.nlm.nih.gov/geo/)

## Sheet: Table S2.
Table S2. Sample information of single-cell RNA sequencing datasets.
CancerType	Dataset	Sample.ID.final	Group	Tech	Donor.ID.final	Clinical.Stage	TNM.Stage	Response	Sex	Age
Basal Cell Carcinoma	Inhouse_BCC	Inhouse_BCC_P5_CA	BCC	BD Rhapsody	Inhouse_BCC_P5	Early	/	/	Male	64
Basal Cell Carcinoma	Inhouse_BCC	Inhouse_BCC_P5_ANS	Adj.Normal	BD Rhapsody	Inhouse_BCC_P5	Adj.Normal	/	/	Male	64
Basal Cell Carcinoma	Inhouse_BCC	Inhouse_BCC_P4_CA	BCC	BD Rhapsody	Inhouse_BCC_P4	Early	/	/	Male	70
Basal Cell Carcinoma	Inhouse_BCC	Inhouse_BCC_P1_CA	BCC	Singleron	Inhouse_BCC_P1	Early	/	/	Male	70
Basal Cell Carcinoma	Inhouse_BCC	Inhouse_BCC_P1_ANS	Adj.Normal	Singleron	Inhouse_BCC_P1	Adj.Normal	/	/	Male	63
Basal Cell Carcinoma	Inhouse_BCC	Inhouse_BCC_P6_CA	BCC	Singleron	Inhouse_BCC_P6	Early	/	/	Male	70
Basal Cell Carcinoma	Inhouse_BCC	Inhouse_BCC_P2_CA	BCC	Singleron	Inhouse_BCC_P2	Early	/	/	Female	77
Basal Cell Carcinoma	Inhouse_BCC	Inhouse_BCC_P3_CA	BCC	Singleron	Inhouse_BCC_P3	Early	/	/	Female	77
Basal Cell Carcinoma	Inhouse_BCC	Inhouse_BCC_P3_ANS	Adj.Normal	Singleron	Inhouse_BCC_P3	Adj.Normal	/	/	Female	45
Basal Cell Carcinoma	GSE123813	su001pre-treatment	BCC	10x 5'	GSE123813_patient_su001	Advanced	/	R	/	/
Basal Cell Carcinoma	GSE123813	su002pre-treatment	BCC	10x 5'	GSE123813_patient_su002	Advanced	/	R	/	/
Basal Cell Carcinoma	GSE123813	su003pre-treatment	BCC	10x 5'	GSE123813_patient_su003	Advanced	/	R	/	/
Basal Cell Carcinoma	GSE123813	su004pre-treatment	BCC	10x 5'	GSE123813_patient_su004	Advanced	/	R	/	/
Basal Cell Carcinoma	GSE123813	su005pre-treatment	BCC	10x 5'	GSE123813_patient_su005	Advanced	/	NR	/	/
Basal Cell Carcinoma	GSE123813	su006pre-treatment	BCC	10x 5'	GSE123813_patient_su006	Advanced	/	NR	/	/
Basal Cell Carcinoma	GSE123813	su007pre-treatment	BCC	10x 5'	GSE123813_patient_su007	Advanced	/	NR	/	/
Basal Cell Carcinoma	GSE123813	su008pre-treatment	BCC	10x 5'	GSE123813_patient_su008	Advanced	/	NR	/	/
Basal Cell Carcinoma	GSE123813	su009pre-treatment	BCC	10x 5'	GSE123813_patient_su009	Advanced	/	R	/	/
Basal Cell Carcinoma	GSE123813	su010pre-treatment	BCC	10x 5'	GSE123813_patient_su010	Advanced	/	NR	/	/
Basal Cell Carcinoma	GSE123813	su012pre-treatment	BCC	10x 5'	GSE123813_patient_su012	Advanced	/	R	/	/
Basal cell carcinoma	GSE181907	GSE181907_BCC1	BCC	10x 3'	GSE181907_P1	Early	/	/	/	/
Basal cell carcinoma	GSE181907	GSE181907_BCC2	BCC	10x 3'	GSE181907_P1	Early	/	/	/	/
Basal cell carcinoma	GSE181907	GSE181907_BCC3	BCC	10x 3'	GSE181907_P2	Early	/	/	/	/
Basal cell carcinoma	GSE181907	GSE181907_BCC4	BCC	10x 3'	GSE181907_P2	Early	/	/	/	/
Basal cell carcinoma	GSE181907	GSE181907_BCC5	BCC	10x 3'	GSE181907_P2	Early	/	/	/	/
Basal Cell Carcinoma	GSE141526	GSE141526_BCC2	BCC	10x 3'	GSE141526_patient_BCC2	Advanced	/	/	/	/
Basal Cell Carcinoma	GSE141526	GSE141526_BCC3	BCC	10x 3'	GSE141526_patient_BCC3	Advanced	/	/	/	/
Basal Cell Carcinoma	GSE141526	GSE141526_BCC8	BCC	10x 3'	GSE141526_patient_BCC8	Advanced	/	/	/	/
Basal Cell Carcinoma	GSE141526	GSE141526_BCC10	BCC	10x 3'	GSE141526_patient_BCC10	Advanced	/	/	/	/
Basal Cell Carcinoma	GSE141526	GSE141526_ADWST10	Adj.Normal	10x 3'	GSE141526_patient_ADWST10	Adj.Normal	/	/	/	/
Basal Cell Carcinoma	GSE141526	GSE141526_ADWST11	Adj.Normal	10x 3'	GSE141526_patient_ADWST11	Adj.Normal	/	/	/	/
Cutaneous Squamous Cell Carcinoma	Inhouse_SCC	Inhouse_SCC_P1_SCC	SCC	BD Rhapsody	Inhouse_SCC_P1	Early	/	/	Male	65
Cutaneous Squamous Cell Carcinoma	Inhouse_SCC	Inhouse_SCC_P1_ANS	Adj.Normal	BD Rhapsody	Inhouse_SCC_P1	Adj.Normal	/	/	Male	65
Cutaneous Squamous Cell Carcinoma	Inhouse_SCC	Inhouse_SCC_P5_SCC	SCC	BD Rhapsody	Inhouse_SCC_P5	Early	/	/	Female	58
Cutaneous Squamous Cell Carcinoma	Inhouse_SCC	Inhouse_SCC_P5_ANS	Adj.Normal	BD Rhapsody	Inhouse_SCC_P5	Adj.Normal	/	/	Female	58
Cutaneous Squamous Cell Carcinoma	Inhouse_SCC	Inhouse_SCC_P3_SCC	SCC	BD Rhapsody	Inhouse_SCC_P3	Early	/	/	Male	70
Cutaneous Squamous Cell Carcinoma	Inhouse_SCC	Inhouse_SCC_P3_ANS	Adj.Normal	BD Rhapsody	Inhouse_SCC_P3	Adj.Normal	/	/	Male	70
Cutaneous Squamous Cell Carcinoma	Inhouse_SCC	Inhouse_SCC_P4_SCC	SCC	Singleron	Inhouse_SCC_P4	Early	/	/	Male	65
Cutaneous Squamous Cell Carcinoma	GSE144236	GSE144236_P1_cSCC_scRNA_1	SCC	10x 3'	GSE144236_patient_P1	Early	/	/	Male	83
Cutaneous Squamous Cell Carcinoma	GSE144236	GSE144236_P1_normal_scRNA_1	Adj.Normal	10x 3'	GSE144236_patient_P1	Adj.Normal	/	/	Male	83
Cutaneous Squamous Cell Carcinoma	GSE144236	GSE144236_P2_cSCC_scRNA	SCC	10x 3'	GSE144236_patient_P2	Early	/	/	Male	69
Cutaneous Squamous Cell Carcinoma	GSE144236	GSE144236_P2_normal_scRNA	Adj.Normal	10x 3'	GSE144236_patient_P2	Adj.Normal	/	/	Male	69
Cutaneous Squamous Cell Carcinoma	GSE144236	GSE144236_P3_cSCC_1_scRNA	SCC	10x 3'	GSE144236_patient_P3	Advanced	/	/	Female	71
Cutaneous Squamous Cell Carcinoma	GSE144236	GSE144236_P3_normal_scRNA	Adj.Normal	10x 3'	GSE144236_patient_P3	Adj.Normal	/	/	Female	71
Cutaneous Squamous Cell Carcinoma	GSE144236	GSE144236_P4_cSCC_scRNA	SCC	10x 3'	GSE144236_patient_P4	Early	/	/	Female	75
Cutaneous Squamous Cell Carcinoma	GSE144236	GSE144236_P4_normal_scRNA	Adj.Normal	10x 3'	GSE144236_patient_P4	Adj.Normal	/	/	Female	75
Cutaneous Squamous Cell Carcinoma	GSE144236	GSE144236_P5_cSCC_scRNA	SCC	10x 3'	GSE144236_patient_P5	Advanced	/	/	Male	98
Cutaneous Squamous Cell Carcinoma	GSE144236	GSE144236_P5_normal_scRNA	Adj.Normal	10x 3'	GSE144236_patient_P5	Adj.Normal	/	/	Male	98
Cutaneous Squamous Cell Carcinoma	GSE144236	GSE144236_P6_cSCC_scRNA	SCC	10x 3'	GSE144236_patient_P6	Advanced	/	/	Female	96
Cutaneous Squamous Cell Carcinoma	GSE144236	GSE144236_P6_normal_scRNA	Adj.Normal	10x 3'	GSE144236_patient_P6	Adj.Normal	/	/	Female	96
Cutaneous Squamous Cell Carcinoma	GSE144236	GSE144236_P7_cSCC_scRNA	SCC	10x 3'	GSE144236_patient_P7	Advanced	/	/	Male	75
Cutaneous Squamous Cell Carcinoma	GSE144236	GSE144236_P7_normal_scRNA	Adj.Normal	10x 3'	GSE144236_patient_P7	Adj.Normal	/	/	Male	75
Cutaneous Squamous Cell Carcinoma	GSE144236	GSE144236_P8_cSCC_scRNA_1	SCC	10x 3'	GSE144236_patient_P8	Advanced	/	/	Male	63
Cutaneous Squamous Cell Carcinoma	GSE144236	GSE144236_P8_normal_scRNA_1	Adj.Normal	10x 3'	GSE144236_patient_P8	Adj.Normal	/	/	Male	63
Cutaneous Squamous Cell Carcinoma	GSE144236	GSE144236_P9_cSCC_scRNA	SCC	10x 3'	GSE144236_patient_P9	Advanced	/	/	Male	87
Cutaneous Squamous Cell Carcinoma	GSE144236	GSE144236_P9_normal_scRNA	Adj.Normal	10x 3'	GSE144236_patient_P9	Adj.Normal	/	/	Male	87
Cutaneous Squamous Cell Carcinoma	GSE144236	GSE144236_P10_cSCC_scRNA	SCC	10x 3'	GSE144236_patient_P10	Advanced	/	/	Male	71
Cutaneous Squamous Cell Carcinoma	GSE144236	GSE144236_P10_normal_scRNA	Adj.Normal	10x 3'	GSE144236_patient_P10	Adj.Normal	/	/	Male	71
Cutaneous Squamous Cell Carcinoma	GSE123813	GSE123813_su010_pre	SCC	10x 5'	GSE123813_patient_su010	Advanced	/	/	/	/
Cutaneous Squamous Cell Carcinoma	GSE123813	GSE123813_su011_pre	SCC	10x 5'	GSE123813_patient_su011	Advanced	/	/	/	/
Cutaneous Squamous Cell Carcinoma	GSE123813	GSE123813_su013_pre	SCC	10x 5'	GSE123813_patient_su013	Advanced	/	/	/	/
Cutaneous Squamous Cell Carcinoma	GSE123813	GSE123813_su014_pre	SCC	10x 5'	GSE123813_patient_su014	Advanced	/	/	/	/
Cutaneous Melanoma	Inhouse_CM	Inhouse_CM_D2_PN	Adj.Normal	BD Rhapsody	Inhouse_CM_D2	Adj.Normal	Ⅲ	/	/	71
Cutaneous Melanoma	Inhouse_CM	Inhouse_CM_D2_Melanoma	CM	BD Rhapsody	Inhouse_CM_D2	Advanced	Ⅲ	/	/	71
Cutaneous Melanoma	Inhouse_CM	Inhouse_CM_D4_Melanoma	CM	BD Rhapsody	Inhouse_CM_D4	Early	Ⅱ	/	Female	48
Cutaneous Melanoma	Inhouse_CM	Inhouse_CM_D4_Normal	Adj.Normal	BD Rhapsody	Inhouse_CM_D4	Adj.Normal	Ⅱ	/	Female	48
Cutaneous Melanoma	Inhouse_CM	Inhouse_CM_D5_PN	Adj.Normal	10x	Inhouse_CM_D5	Adj.Normal	/	/	/	/
Cutaneous Melanoma	Inhouse_CM	Inhouse_CM_D5_Melanoma	CM	10x	Inhouse_CM_D5	/	/	/	/	/
Cutaneous Melanoma	Inhouse_CM	Inhouse_CM_D1_PN	Adj.Normal	BD Rhapsody	Inhouse_CM_D1	Adj.Normal	Ⅱ	/	/	71
Cutaneous Melanoma	Inhouse_CM	Inhouse_CM_D1_Melanoma	CM	BD Rhapsody	Inhouse_CM_D1	Early	Ⅱ	/	/	71
Cutaneous Melanoma	Inhouse_CM	CQUTGH_049_CA	CM	Singleron	CQUTGH_049	Advanced	Ⅳ	/	Female	66
Cutaneous Melanoma	Inhouse_CM	CQUTGH_042_CA	CM	Singleron	CQUTGH_042	Advanced	Ⅲ	/	Male	42
Cutaneous Melanoma	Inhouse_CM	Inhouse_CM_D3_PN	Adj.Normal	BD Rhapsody	CQUTGH_043	Adj.Normal	Ⅱ	/	Female	66
Cutaneous Melanoma	Inhouse_CM	Inhouse_CM_D3_Melanoma	CM	BD Rhapsody	CQUTGH_043	Early	Ⅱ	/	Female	66
Cutaneous Melanoma	Inhouse_CM	VXCM_P1_CA	CM	BD Rhapsody	VXCM_P1	Advanced	Ⅳ	/	/	/
Cutaneous Melanoma	Inhouse_CM	VXCM_P1_ANS	Adj.Normal	BD Rhapsody	VXCM_P1	Adj.Normal	Ⅳ	/	/	/
Acral Melanoma	Inhouse_AM	CQUTGH_001_CA	AM	BD Rhapsody	CQUTGH_001	Early	I	/	Female	80
Acral Melanoma	Inhouse_AM	CQUTGH_001_ANS	Adj.Normal	BD Rhapsody	CQUTGH_001	Adj.Normal	I	/	Female	80
Acral Melanoma	Inhouse_AM	CQUTGH_002_CA	AM	BD Rhapsody	CQUTGH_002	Advanced	Ⅲ	/	Male	67
Acral Melanoma	Inhouse_AM	CQUTGH_002_ANS	Adj.Normal	BD Rhapsody	CQUTGH_002	Adj.Normal	Ⅲ	/	Male	67
Acral Melanoma	Inhouse_AM	CQUTGH_004_CA	AM	BD Rhapsody	CQUTGH_004	Early	Ⅱ	/	Female	52
Acral Melanoma	Inhouse_AM	CQUTGH_005_CA	AM	Singleron	CQUTGH_005	Advanced	Ⅳ	/	Female	54
Acral Melanoma	Inhouse_AM	CQUTGH_006_CA	AM	BD Rhapsody	CQUTGH_006	Advanced	Ⅳ	/	Male	68
Acral Melanoma	Inhouse_AM	CQUTGH_006_ANS	Adj.Normal	BD Rhapsody	CQUTGH_006	Adj.Normal	Ⅳ	/	Male	68
Acral Melanoma	Inhouse_AM	VXAM_P2_CA	AM	Singleron	VXAM_P2	Early	Ⅱ	/	/	/
Acral Melanoma	Inhouse_AM	CQUTGH_007_CA	AM	BD Rhapsody	CQUTGH_007	Advanced	Ⅲ	/	Male	68
Acral Melanoma	Inhouse_AM	CQUTGH_007_ANS	Adj.Normal	BD Rhapsody	CQUTGH_007	Adj.Normal	Ⅲ	/	Male	68
Acral Melanoma	Inhouse_AM	VXAM_P3_CA	AM	BD Rhapsody	VXAM_P3	Advanced	Ⅲ	/	/	/
Acral Melanoma	Inhouse_AM	CQUTGH_008_CA	AM	BD Rhapsody	CQUTGH_008	Advanced	Ⅳ	/	Male	56
Acral Melanoma	Inhouse_AM	CQUTGH_008_ANS	Adj.Normal	BD Rhapsody	CQUTGH_008	Adj.Normal	Ⅳ	/	Male	56
Acral Melanoma	Inhouse_AM	CQUTGH_009_CA	AM	BD Rhapsody	CQUTGH_009	Advanced	Ⅲ	/	Female	72
Acral Melanoma	Inhouse_AM	CQUTGH_010_CA	AM	Singleron	CQUTGH_010	Advanced	Ⅳ	/	Female	66
Acral Melanoma	Inhouse_AM	CQUTGH_011_CA	AM	BD Rhapsody	CQUTGH_011	Advanced	Ⅲ	/	Female	65
Acral Melanoma	Inhouse_AM	CQUTGH_012_CA	AM	BD Rhapsody	CQUTGH_012	Early	Ⅱ	/	Male	/
Acral Melanoma	Inhouse_AM	CQUTGH_012_ANS	Adj.Normal	BD Rhapsody	CQUTGH_012	Adj.Normal	Ⅱ	/	Male	/
Acral Melanoma	Inhouse_AM	CQUTGH_013_CA	AM	BD Rhapsody	CQUTGH_013	Advanced	Ⅲ	/	Male	71
Acral Melanoma	Inhouse_AM	CQUTGH_014_CA	AM	Singleron	CQUTGH_014	Advanced	Ⅳ	/	Female	71
Acral Melanoma	GSE189889	MOF-AM2	AM	10x 5'	GSE189889_patient_MOF-AM2	Early	Ⅱ	/	Male	82
Acral Melanoma	GSE189889	MOF-AM3	AM	10x 5'	GSE189889_patient_MOF-AM3	Advanced	Ⅲ	/	Female	70
Acral Melanoma	GSE189889	MOF-AM4	AM	10x 5'	GSE189889_patient_MOF-AM4	Advanced	Ⅳ	/	Male	75
Acral Melanoma	GSE189889	MOF-AM6-RNA	AM	10x 5'	GSE189889_patient_MOF-AM6	Advanced	Ⅲ	/	Female	90
Acral Melanoma	GSE189889	MOF-AM8-Toe-RNA	AM	10x 5'	GSE189889_patient_MOF-AM8-Toe	Advanced	Ⅲ	/	Male	68

## Sheet: Table S3.
Table S3. Differential expressed genes among melanoma and adjacent normal skin melanocytes subsets.
Gene	p_val	avg_log2FC	pct.1	pct.2	p_val_adj	cluster
MGP	0	1.96034	0.805	0.376	0	c1_Mel
SPP1	0	1.65878	0.807	0.415	0	c1_Mel
NARS2	0	1.74739	0.622	0.335	0	c1_Mel
MTND1P23	0	1.17224	0.063	0.342	0	c1_Mel
NDUFC2	0	1.59835	0.815	0.542	0	c1_Mel
GAD2	0	1.89751	0.37	0.117	0	c1_Mel
GIHCG	0	1.63222	0.438	0.186	0	c1_Mel
H4C3	0	1.01908	0.573	0.325	0	c1_Mel
AC243919.1	0	1.7326	0.404	0.163	0	c1_Mel
ATP5MPL	0	1.24395	0.473	0.247	0	c1_Mel
PI15	0	1.19029	0.476	0.251	0	c1_Mel
AL450405.1	0	1.87574	0.334	0.113	0	c1_Mel
CLDN1	0	1.69672	0.343	0.127	0	c1_Mel
PAK1	0	1.58245	0.47	0.259	0	c1_Mel
AAMDC	0	1.51891	0.668	0.475	0	c1_Mel
H1-4	0	1.35799	0.345	0.164	0	c1_Mel
CNOT2-DT	0	1.78605	0.271	0.096	0	c1_Mel
ALG8	0	1.44489	0.641	0.47	0	c1_Mel
ATP5F1E	0	0.476993	0.812	0.658	0	c1_Mel
CLNS1A	0	1.45557	0.77	0.625	0	c1_Mel
H3F3B	0	5.41438	0.824	0.018	0	c2_Mel
GNB2L1	0	6.29976	0.824	0.018	0	c2_Mel
ATP5G2	0	6.03308	0.812	0.015	0	c2_Mel
ATP5E	0	6.0527	0.81	0.014	0	c2_Mel
ALDOA	0	5.28383	0.815	0.02	0	c2_Mel
ATP5L	0	6.28631	0.803	0.013	0	c2_Mel
TCEB2	0	5.92137	0.788	0.012	0	c2_Mel
H3F3A	0	6.14701	0.787	0.012	0	c2_Mel
H2AFZ	0	5.97956	0.785	0.014	0	c2_Mel
ATP5D	0	6.04262	0.777	0.012	0	c2_Mel
C19orf43	0	6.04807	0.763	0.011	0	c2_Mel
SHFM1	0	5.77148	0.761	0.012	0	c2_Mel
WDR83OS	0	5.84095	0.757	0.011	0	c2_Mel
GLTSCR2	0	6.695	0.757	0.011	0	c2_Mel
ATP5B	0	5.66164	0.748	0.012	0	c2_Mel
ATP5G3	0	5.92449	0.745	0.011	0	c2_Mel
ATP5J	0	5.98506	0.739	0.009	0	c2_Mel
ATP5J2	0	5.95222	0.739	0.011	0	c2_Mel
C11orf31	0	6.02828	0.738	0.01	0	c2_Mel
C14orf2	0	6.06131	0.729	0.009	0	c2_Mel
WARS1	0	2.44923	0.646	0.167	0	c3_Mel
HLA-DRA	0	3.1473	0.666	0.258	0	c3_Mel
HLA-DRB1	0	3.25281	0.581	0.177	0	c3_Mel
CCN3	0	1.76502	0.53	0.141	0	c3_Mel
HLA-DPA1	0	2.83741	0.566	0.18	0	c3_Mel
HLA-DPB1	0	2.50391	0.609	0.226	0	c3_Mel
CD109	0	2.44676	0.499	0.118	0	c3_Mel
CD74	0	2.76328	0.77	0.392	0	c3_Mel
TNC	0	1.50417	0.567	0.196	0	c3_Mel
A2M	0	1.65551	0.851	0.486	0	c3_Mel
HLA-B1	0	1.75126	0.838	0.477	0	c3_Mel
HLA-DMA	0	3.26487	0.439	0.08	0	c3_Mel
CAVIN3	0	2.52607	0.425	0.075	0	c3_Mel
AHR	0	1.16821	0.674	0.333	0	c3_Mel
LGALS31	0	1.42743	0.882	0.542	0	c3_Mel
S100A1	0	1.28796	0.767	0.431	0	c3_Mel
ECM1	0	2.33007	0.471	0.139	0	c3_Mel
CAVIN1	0	1.42233	0.471	0.15	0	c3_Mel
AHNAK	0	1.0416	0.702	0.389	0	c3_Mel
ATP5F1B	0	0.547281	0.692	0.384	0	c3_Mel
RNASE1	0	2.12875	0.596	0.217	0	c4_Mel
SPP11	0	0.583499	0.838	0.477	0	c4_Mel
AKAP121	0	1.1064	0.631	0.298	0	c4_Mel
NORAD1	0	0.674706	0.761	0.439	0	c4_Mel
NELL11	0	1.69304	0.471	0.153	0	c4_Mel
POSTN	0	2.03126	0.568	0.251	0	c4_Mel
CHL1	0	1.18525	0.565	0.255	0	c4_Mel
ATP1B1	0	1.66224	0.469	0.162	0	c4_Mel
CDH191	0	0.927633	0.864	0.563	0	c4_Mel
SEPTIN21	0	0.575194	0.72	0.423	0	c4_Mel
SEPTIN71	0	0.412148	0.877	0.587	0	c4_Mel
MCAM1	0	1.39085	0.639	0.362	0	c4_Mel
ELOVL2	0	1.52342	0.425	0.154	0	c4_Mel
ATP5F1A1	0	0.557905	0.719	0.448	0	c4_Mel
ATP5F1E1	0	0.480632	0.933	0.664	0	c4_Mel
ETV1	0	1.17986	0.542	0.274	0	c4_Mel
RACK11	0	0.412269	0.908	0.644	0	c4_Mel
BCHE1	0	1.31303	0.527	0.264	0	c4_Mel
ATP5MC31	0	0.40378	0.754	0.492	0	c4_Mel
ALDH1A3	0	2.27253	0.391	0.131	0	c4_Mel
MIR1244-21	0	2.10384	0.608	0.207	0	c5_Mel
H3-3A2	0	1.41747	0.594	0.212	0	c5_Mel
MTND1P231	0	0.911786	0.563	0.211	0	c5_Mel
ATF31	0	1.8487	0.619	0.286	0	c5_Mel
DNAJB4	0	1.71285	0.61	0.285	0	c5_Mel
MTCO1P122	0	1.33422	0.524	0.205	0	c5_Mel
MATR32	0	1.57217	0.487	0.17	0	c5_Mel
ATP5MC21	0	0.625711	0.872	0.567	0	c5_Mel
DNAJA41	0	2.11811	0.476	0.174	0	c5_Mel
KLF41	0	1.90911	0.733	0.432	0	c5_Mel
CBX4	0	2.23028	0.466	0.166	0	c5_Mel
HSPH1	0	1.99245	0.743	0.443	0	c5_Mel
CCN31	0	1.91938	0.46	0.163	0	c5_Mel
NR4A11	0	1.73879	0.743	0.447	0	c5_Mel
FOSB1	0	2.07579	0.789	0.495	0	c5_Mel
SEMA6A	0	1.89646	0.445	0.151	0	c5_Mel
IER5	0	1.85866	0.555	0.263	0	c5_Mel
RHOQ2	0	0.858796	0.628	0.338	0	c5_Mel
PIP4K2A1	0	1.58243	0.49	0.206	0	c5_Mel
JUND2	0	1.52509	0.72	0.437	0	c5_Mel
MGP1	2.30201e-154	0.701496	0.715	0.493	1.96419e-149	c6_Mel
SPP12	4.97447e-97	0.569708	0.694	0.523	4.24447e-92	c6_Mel
H4C31	1.5963e-86	1.22129	0.496	0.394	1.36205e-81	c6_Mel
NDUFC21	1.0072e-67	0.60061	0.695	0.619	8.59396e-63	c6_Mel
GSTP11	1.62297e-56	0.436616	0.838	0.876	1.3848e-51	c6_Mel
TMSB10	7.04655e-51	0.400207	0.894	0.937	6.01247e-46	c6_Mel
CLNS1A2	5.28759e-49	0.671636	0.658	0.668	4.51164e-44	c6_Mel
NARS21	2.8205e-42	0.749715	0.487	0.416	2.40659e-37	c6_Mel
DCXR1	3.72814e-40	0.567991	0.116	0.255	3.18103e-35	c6_Mel
FGD5-AS11	3.82056e-40	0.413798	0.173	0.343	3.25989e-35	c6_Mel
NCOR11	7.08466e-38	0.402387	0.181	0.35	6.04499e-33	c6_Mel
XBP1	2.15343e-35	0.420503	0.154	0.304	1.83742e-30	c6_Mel
ACAT11	3.65428e-35	0.460772	0.15	0.295	3.11801e-30	c6_Mel
PNN1	1.34343e-34	0.419521	0.203	0.376	1.14628e-29	c6_Mel
MRPL271	1.34527e-34	0.407536	0.168	0.324	1.14785e-29	c6_Mel
DNAJC211	6.12365e-34	0.416815	0.126	0.257	5.225e-29	c6_Mel
ERLEC11	3.71513e-32	0.411587	0.189	0.35	3.16994e-27	c6_Mel
UCHL51	1.04909e-31	0.400863	0.148	0.285	8.95136e-27	c6_Mel
NELFCD1	6.00056e-31	0.467196	0.143	0.278	5.11998e-26	c6_Mel
AAMDC1	7.45298e-31	0.75206	0.535	0.531	6.35926e-26	c6_Mel

## Sheet: Table S4.
Table S4. Clinicopathological information of patients in in-house melanoma cohort used for immunofluorescent staining.
No.	Sex	Race	Pathological classification	Ulceration	Breslow thickness (mm)	Clark Levels	T stage	N stagea	M stage	TNM stage	Overall survival	Overall survival time (days)
1	male	Chinese	Acral	Yes	0.8	3	1	0	0	I B	Alive or Censored	769
2	female	Chinese	Acral	Yes	>2.2	4-5	3	1	0	III B	Alive or Censored	1128
3	female	Chinese	Acral	Yes	3.5	5	3	0	0	II B	Alive or Censored	778
4	female	Chinese	Acral	Yes	>1.4	3	2	0	0	II A	Alive or Censored	1164
5	male	Chinese	Acral	Yes	>2.8	4	3	2	0	III C	Alive or Censored	786
6	female	Chinese	Acral	Yes	4.3	4	4	0	0	II C	Deceased	523
7	male	Chinese	Acral	Yes	2.8	4	3	0	0	II B	Deceased	458
8	male	Chinese	Acral	Yes	1.2	3	2	0	0	II A	Deceased	1405
9	female	Chinese	Acral	Yes	2.5	3	3	0	0	II B	Deceased	672
10	male	Chinese	Acral	Yes	2.5	3	4	3	0	III D	Alive or Censored	139
11	male	Chinese	Acral	No	2.25	2	3	0	0	II A	Alive or Censored	1198
12	male	Chinese	Acral	No	>7	4	4	0	0	II C	Alive or Censored	1275
13	male	Chinese	Acral	Yes	>4.5	4	4	0	0	II C	Alive or Censored	1303
14	female	Chinese	Acral	Yes	>4.4	4	4	1	0	III C	Deceased	872
15	female	Chinese	Acral	No	2	4-5	3	1	0	III B	Deceased	638
16	male	Chinese	Acral	Yes	2	3	2	0	0	II A	Alive or Censored	1310
17	female	Chinese	Acral	Yes	>5	4	4	3	0	III D	Alive or Censored	600
18	female	Chinese	Acral	Yes	1.5	4	2	0	0	II A	Alive or Censored	1331
19	female	Chinese	Acral	Yes	1.75	4	2	0	0	II A	Alive or Censored	1240
20	female	Chinese	Acral	Yes	2.6	4	3	3	0	III C	Deceased	274
21	male	Chinese	Acral	Yes	3.75	3	3	0	0	II B	Deceased	512
22	male	Chinese	Acral	Yes	>2.8	4-5	3	0	0	II B	Deceased	512
23	female	Chinese	Acral	Yes	2	3	3	2	1	IV	Deceased	334
24	male	Chinese	Acral	Yes	>5	4	4	1	0	III C	Deceased	472
25	female	Chinese	Acral	No	2	3	2	0	0	I B	Alive or Censored	1303
26	male	Chinese	Acral	Yes	>7.5	5	4	3	1	IV	Deceased	544
27	female	Chinese	Acral	No	2	3	3	2	0	III B	Alive or Censored	1388
28	female	Chinese	Acral	Yes	12	4-5	4	1	0	III	Deceased	769
29	male	Chinese	Acral	Yes	0.75	1-2	1	0	0	I B	Alive or Censored	1107
30	male	Chinese	Acral	No	1.5	2	2	0	0	I B	Alive or Censored	1107
31	male	Chinese	Acral	Yes	>3	4-5	3	0	0	II B	Deceased	1168
32	female	Chinese	Acral	Yes	>3.5	4-5	3	x	0	II C	Alive or Censored	1083
33	male	Chinese	Acral	Yes	1.1	2-3	2	1	0	III B	Alive or Censored	858
34	male	Chinese	Acral	Yes	2.5	4	3	0	0	II B	Alive or Censored	1149
35	male	Chinese	Acral	Yes	4	5	4	x	0	II C	Deceased	389
36	female	Chinese	Acral	No	>2.1	3	2	0	0	II A	Alive or Censored	1493
37	female	Chinese	Acral	Yes	>6.5	4-5	4	0	0	II C	Deceased	138
38	male	Chinese	Cutaenous	Yes	0.2	2	1	2	0	III B	Alive or Censored	1120
39	male	Chinese	Acral	Yes	>2.8	4	3	2	0	III C	Deceased	627
40	female	Chinese	Acral	Yes	>3.3	3	3	0	0	II B	Deceased	1440
41	female	Chinese	Acral	Yes	>5	4-5	4	0	0	II C	Deceased	210
42	male	Chinese	Acral	Yes	>7.5	5	4	3	1	IV	Deceased	421
43	female	Chinese	Acral	No	2	3	3	2	0	III B	Alive or Censored	617
44	male	Chinese	Acral	Yes	2.4	4-5	3	1	0	III B	Deceased	735
45	female	Chinese	Acral	Yes	4.5	4	4	1	0	III C	Alive or Censored	1036
46	female	Chinese	Acral	Yes	2.5	3	3	0	0	II B	Alive or Censored	1205
47	male	Chinese	Acral	No	2	4	3	1	0	III B	Alive or Censored	1220
48	male	Chinese	Acral	Yes	2.4	3	3	0	0	II B	Alive or Censored	1255
49	female	Chinese	Acral	Yes	>3.8	4	4	0	0	II C	Deceased	905
50	male	Chinese	Acral	Yes	>2	4	3	0	0	II B	Alive or Censored	1471
a. 2 cases with missing values.

## Sheet: Table S5.
Table S5. Sequences of primers used in this study, Related to Methods.
Primers	Sequence
RT-qPCR primers for human ACTIN	F: CACCATTGGCAATGAGCGGTTC
	R: AGGTCTTTGCGGATGTCCACGT
RT-qPCR primers for human SPP1	F: CGAGGTGATAGTGTGGTTTATGG
	R: GCACCATTCAACTCCTCGCTTTC
RT-qPCR primers for human ARG1	F: GGAAGTGAACCCATCCCT
	R: GATTACCCTCCCGAGCA
RT-qPCR primers for human CD163	F: CGGACTTCTCTCTGGAAGC
	R: CTCATGTCCCTCACACTGG
RT-qPCR primers for human MRC1	F: CGCTACTAGGCAATGCCAATG
	R: GCAATCTGCGTACCACTTGTTTT
RT-qPCR primers for mouse Actin	F: CATTGCTGACAGGATGCAGAAGG
	R: TGCTGGAAGGTGGACAGTGAGG
RT-qPCR primers for mouse Fizz	F: AGTATCACGGCTTCAGGCAGAC
	R: CCATTGTTGAGCACTGACAGTGG
RT-qPCR primers for mouse Arg1	F: GTACATTGGCTTGCGAGACG
	R: ATCGGCCTTTTCTTCCTTCCC
RT-qPCR primers for mouse Cd163	F: GGGATGTCCAACTGCCATCA
	R: TGTCACACCAGCGTCTTCTC
RT-qPCR primers for mouse Mrc1	F: GTTCACCTGGAGTGATGGTTCTC
	R: AGGACATGCCAGGGTCACCTTT
RT-qPCR primers for mouse Ym-1	F: TACTCACTTCCACAGGAGCAGG
	R: CTCCAGTGTAGCCATCCTTAGG
RT-qPCR primers for mouse Spp1	F: GCTTGGCTTATGGACTGAGGTC
	R: CCTTAGACTCACCGCTCTTCATG
